# Supplementary material for: Red blood cell rheology during a complete blood count: A proof of concept
Source: PLoS One. 2023 Jan 27;18(1):e0280952. doi: 10.1371/journal.pone.0280952 (PMC9882912; doi:10.1371/journal.pone.0280952)
Supplement: S1 File — The experimental acquisitions are available at the following DOI: https://doi.org/10.6084/m9.figshare.21901590.v1. (TXT) [file pone.0280952.s001.txt]

S1 File. Experimental dataset. The experimental acquisitions are available at the following DOI: https://doi.org/10.6084/m9.figshare.21901590.v1
